# Supplementary material for: Mutations Upstream of the TBX5 and PITX1 Transcription Factor Genes Are Associated with Feathered Legs in the Domestic Chicken
Source: Mol Biol Evol. 2020 Apr 28;37(9):2477–86. doi: 10.1093/molbev/msaa093 (PMC7475036; doi:10.1093/molbev/msaa093)
Supplement: msaa093_Supplementary_Data [file msaa093_supplementary_data.zip]

Archive with 8 entries (7 files):
- msaa093-Suppl_Data/
- msaa093-Suppl_Data/TableS5.pdf
- msaa093-Suppl_Data/FigureS1.pdf
- msaa093-Suppl_Data/Supplementary_figure_legends.pdf
- msaa093-Suppl_Data/TableS1.pdf
- msaa093-Suppl_Data/TableS2.pdf
- msaa093-Suppl_Data/TableS3.pdf
- msaa093-Suppl_Data/TableS4.pdf
